# Supplementary material for: Machine Learning Applications for Differentiation of Glioma from Brain Metastasis—A Systematic Review
Source: Cancers (Basel). 2022 Mar 8;14(6):1369. doi: 10.3390/cancers14061369 (PMC8946855; doi:10.3390/cancers14061369)
Supplement: Supplementary file 1 [file cancers-14-01369-s001.zip]

Archive with 1 entries (1 files):
- cancers-1582611-supplementary.pdf
